# Supplementary material for: The proliferative and multipotent epidermal progenitor cells for human skin reconstruction in vitro and in vivo
Source: Cell Prolif. 2022 Jun 20;55(9):e13284. doi: 10.1111/cpr.13284 (PMC9436902; doi:10.1111/cpr.13284)
Supplement: Supplementary file 1 — Appendix S1 Figure 1 Expression of integrin beta 1 profiles in the primary keratinocytes. (A) FACS analysis for skin stem cell marker of primary keratinocytes at passage 3. (B) FACS analysis and sorting the integrin beta 1 (ITGB1) expressing cells in the three different primary keratinocytes at passage 3 Figure 2 Expression of skin stem cell markers of epidermal progenitor cells. (A) Representative immunostaining images of skin stem cell marker expression of primary keratinocyte (CTL) or epidermal progenitor cells (EPCs) at passage 5. (B) and (C). FACS analysis for skin stem cell marker of EPCs at passage 5. Scale bar, 50 μm Figure 3 Expression of mesenchymal stem cell markers of epidermal progenitor cells. Representative FACS analysis results of mesenchymal stem cell markers of primary keratinocyte (CTL), or epidermal progenitor cells (EPCs) at passage 4. Human adipose mesenchymal stem cell (MSC) were used as positive control Figure 4 Skin irritation test using skin equivalents model generated by epidermal progenitor cells. (A) Representative images depicting H&E staining results of 3D skin models generated by using epidermal progenitor like (EPCs) after treated non‐irritant (Diethylphthalate) and irritant (Tetrachloroethylene) chemicals. 5% SDS was used as positive control for irritant chemical. (B) Cell viability of cell from 3D skin models treated non‐irritant and irritant chemicals. All data are shown as the mean ± SEM. *p < 0.05, compared to CTL via unpaired Student’s t‐test. Scale bar, 200 μm Figure 5 Effect of integrin beta 1 knockdown on the proliferation of epidermal progenitor cells. (A) FACS analysis of proliferative EPCs subjected to transfection with siCTL and siITGB1 at 300 pM or 1 nM of concentration, respectively. (B) Quantitative RT‐PCR analysis of proliferation and epidermal stem cell‐related markers in cells subjected to transduction with siCTL and siITGB1 at 300 pM or 1 nM of concentration, respectively. (C) Western blotting analysis for prolife [file CPR-55-e13284-s001.zip]

Archive with 3 entries (3 files):
- Supplemental information - final clean version.docx
- Supplemental table I primer sequence.xlsx
- EPCs supplemental figure - revision.pptx
