# Supplementary material for: The proliferative and multipotent epidermal progenitor cells for human skin reconstruction in vitro and in vivo
Source: Cell Prolif. 2022 Jun 20;55(9):e13284. doi: 10.1111/cpr.13284 (PMC9436902; doi:10.1111/cpr.13284)
Supplement: Supplementary file 1 — Appendix S1 Figure 1 Expression of integrin beta 1 profiles in the primary keratinocytes. (A) FACS analysis for skin stem cell marker of primary keratinocytes at passage 3. (B) FACS analysis and sorting the integrin beta 1 (ITGB1) expressing cells in the three different primary keratinocytes at passage 3 Figure 2 Expression of skin stem cell markers of epidermal progenitor cells. (A) Representative immunostaining images of skin stem cell marker expression of primary keratinocyte (CTL) or epidermal progenitor cells (EPCs) at passage 5. (B) and (C). FACS analysis for skin stem cell marker of EPCs at passage 5. Scale bar, 50 μm Figure 3 Expression of mesenchymal stem cell markers of epidermal progenitor cells. Representative FACS analysis results of mesenchymal stem cell markers of primary keratinocyte (CTL), or epidermal progenitor cells (EPCs) at passage 4. Human adipose mesenchymal stem cell (MSC) were used as positive control Figure 4 Skin irritation test using skin equivalents model generated by epidermal progenitor cells. (A) Representative images depicting H&E staining results of 3D skin models generated by using epidermal progenitor like (EPCs) after treated non‐irritant (Diethylphthalate) and irritant (Tetrachloroethylene) chemicals. 5% SDS was used as positive control for irritant chemical. (B) Cell viability of cell from 3D skin models treated non‐irritant and irritant chemicals. All data are shown as the mean ± SEM. *p < 0.05, compared to CTL via unpaired Student’s t‐test. Scale bar, 200 μm Figure 5 Effect of integrin beta 1 knockdown on the proliferation of epidermal progenitor cells. (A) FACS analysis of proliferative EPCs subjected to transfection with siCTL and siITGB1 at 300 pM or 1 nM of concentration, respectively. (B) Quantitative RT‐PCR analysis of proliferation and epidermal stem cell‐related markers in cells subjected to transduction with siCTL and siITGB1 at 300 pM or 1 nM of concentration, respectively. (C) Western blotting analysis for prolife [file CPR-55-e13284-s001.zip › Supplemental table I primer sequence.xlsx]

## Sheet: Sheet1
Supplemental table I. Sequences of oligonucleotide primers used for qPCR
Gene name	Forward	Reverse
hCD200	CCAGCTGGGACTCCAAAACT	TGGGCTGTACATAGACGGTG
hCD34	GCCACCAGAGCTATTCCCAA	GGTCTTCGCCCAGCCTTTCT
hP63	CTGCCCTGACCCTTACATCC	TTGTCTGTGTGCTCTGGGAC
hCD49f	CACAGCATTGTATATGTGAAGCA	GAATCCCATTGCTTTGGCAC
hYAP	GAACTCGGCTTCAGGTCCTC	TCATGGCAAAACGAGGGTCA
hCD29	GCCGCGCGGAAAAGATGAAT	CACAATTTGGCCCTGCTTGTA
hKRT14	CCAGTTCTCCTCTGGATCGC	GCCTCAGTTCTTGGTGCGAA
hCCNB1	GTGTAGGTCCTTGGCTGGTC	AGCTGTTCTTGGCCTCAGTC
hCCND1	GATGCCAACCTCCTCAACGA	GGAAGCGGTCCAGGTAGTTC
hCCND2	CCGACAACTCCATCAAGCCT	CATCGACGGTGGGTACATGG
hFASN	CGGTACGCGACGGCTGCCTG	GCTGCTCCACGAACTCAAACACCG
hPPARA	GGCGAGGATAGTTCTGGAAGC	CACAGGATAAGTCACCGAGGAG
hPPARG	GCCCTTTGGTGACTTTATGGA	GCAGCAGGTTGTCTTGGATG
hCOL1	TGGTACTATCTCCTGAGTGCTG	CGAAGTGGCCCAGTTTGGAA
hRUNX2	CACAAGTGCGGTGCAAACTT	TGACTCTGTTGGTCTCGGTG
hSPARC	CATTGCACCACCCGCTTTTT	CGATATCCTTCTGCTTGATGCC
hBGLAP	CCTCACACTCCTCGCCCTATT	CCCTCCTGCTTGGACACAAAG
hBGN	CCACAAACTGCCCAGGAGTG	AGGCGCAGGCTGACTAGTTG
hCOL10A1	ACTCCCAGCACGCAGAATCC	TGCCTGTGGGCATTTGGTATC
hSOX6	TCAACATGTGGCCTCCCATC	GATGACAGAACGCTGTCCCA
hCOL2A1	CATGAGGGCGCGGTAGAG	CGAGGCGAATCATGGCTCA
hTUBB3	CAACCAGATCGGGGCCAAGT	AGGCACGTACTTGTGAGAAGAG
hPAX2	GGAAGCTACCCCACCTCCA	GGGGAACTTAGTAAGGCGGG
hGFAP	TGCCTATAGACAGGAAGCAGA	CCTCCTCCAGCGACTCAATC
hNESTIN	CCAGAGGTCATGTTGGGGTC	CCAAGCCCTGAACCCTCTTT
hNEUN	CGAGGACACCTTGACTTCGG	GGTGAGGTCTGCTTTGCTGA
hHNF1A	CCCGCAGACTATGCTCATCA	GTGTCTGAGGTGAAGACCTGG
hHNF4A	ATGCGACTCTCCAAAACCCT	TCTTTGTCCACCACGCACTG
hALB	CCTTTGGCACAATGAAGTGGGTAACC	CAGCAGTCAGCCATTTCACCATAGG
hALDOB	CAAGGGCTTGATGGCCTCTC	GATAGCGAGGCTGGATGGAC
hGGT	CTGCCTCACACACGTTTGACT	ATGGATGGGCAGGAACTCTC
hCYP3A4	TAAGGAAAGTAGTGATGGC	CCAGCACAGGCTGTTGACC
hAFP	CTTTGGGCTGCTCGCTATGA	GCATGTTGATTTAACAAGCTGCT
hGAPDH	AACGGGAAGCTTGTCATCAATGGAAA	GCATCAGCAGAGGGGGCAGAG
